# Supplementary material for: Comparison of Boiling and Robotics Automation Method in DNA Extraction for Metagenomic Sequencing of Human Oral Microbes
Source: PLoS One. 2016 Apr 22;11(4):e0154389. doi: 10.1371/journal.pone.0154389 (PMC4841512; doi:10.1371/journal.pone.0154389)
Supplement: S1 Table — (XLSX) [file pone.0154389.s001.xlsx]

## Sheet: 3_voluntter
sample_ID	volunteer	series	method	001_Bartonella sp._Bartonellaceae_Proteobacteria	002_Caulobacter sp._Caulobacteraceae_Proteobacteria	003_Sphingomonas sp._Sphingomonadaceae_Proteobacteria	004_Sphingomonas sp._Sphingomonadaceae_Proteobacteria	006_Sphingomonas sp._Sphingomonadaceae_Proteobacteria	007_Sphingomonas sp._Sphingomonadaceae_Proteobacteria	008_Mogibacterium vescum_Peptostreptococcaceae[11]_Firmicutes	009_Eikenella sp._Neisseriaceae_Proteobacteria	011_Eikenella sp._Neisseriaceae_Proteobacteria	012_Kingella sp._Neisseriaceae_Proteobacteria	013_Neisseria bacilliformis_Neisseriaceae_Proteobacteria	014_Neisseria oralis_Neisseriaceae_Proteobacteria	015_Neisseria sp._Neisseriaceae_Proteobacteria	016_Neisseria sp._Neisseriaceae_Proteobacteria	018_Neisseria sp._Neisseriaceae_Proteobacteria	020_Neisseria sp._Neisseriaceae_Proteobacteria	021_Streptococcus vestibularis_Streptococcaceae_Firmicutes	022_Lautropia mirabilis_Burkholderiaceae_Proteobacteria	023_Delftia acidovorans_Comamonadaceae_Proteobacteria	024_Leptothrix sp._Comamonadaceae_Proteobacteria	025_Leptothrix sp._Comamonadaceae_Proteobacteria	026_Leptothrix sp._Comamonadaceae_Proteobacteria	027_Ralstonia sp._Ralstoniaceae_Proteobacteria	028_Rhodocyclus sp._Rhodocyclaceae_Proteobacteria	029_Treponema vincentii_Spirochaetaceae_Spirochaetes	032_Pseudomonas sp._Pseudomonadaceae_Proteobacteria	035_Haemophilus sp._Pasteurellaceae_Proteobacteria	036_Haemophilus sp._Pasteurellaceae_Proteobacteria	037_Xanthomonas sp._Xanthomonadaceae_Proteobacteria	038_Olsenella uli_Coriobacteriaceae_Actinobacteria	039_Bdellovibrio sp._Bdellovibrionacae_Proteobacteria	040_Desulfovibrio sp._Desulfovibrionaceae_Proteobacteria	041_Desulfobulbus sp._Desulfobulbaceae_Proteobacteria	042_Mogibacterium timidum_Peptostreptococcaceae[11]_Firmicutes	044_Campylobacter sp._Campylobacteraceae_Proteobacteria	045_Bacillus clausii_Bacillaceae_Firmicutes	046_Gemella morbillorum_Staphylococcaceae_Firmicutes	048_Paenibacillus sp._Paenibacillaceae_Firmicutes	051_Lactobacillus vaginalis_Lactobacillaceae_Firmicutes	052_Lactobacillus sp._Lactobacillaceae_Firmicutes	055_Streptococcus sp._Streptococcaceae_Firmicutes	056_Streptococcus sp._Streptococcaceae_Firmicutes	057_Streptococcus sp._Streptococcaceae_Firmicutes	058_Streptococcus sp._Streptococcaceae_Firmicutes	061_Streptococcus sp._Streptococcaceae_Firmicutes	064_Streptococcus sp._Streptococcaceae_Firmicutes
1	A	1	PowerSoil	0	0	0	0	0	0	0	0	0	509	0	711	10585	0	10	2	0	1385	0	0	0	0	0	0	0	0	6	0	0	0	0	0	0	0	0	0	226	0	0	0	1557	1447	24	0	0	0
2	A	1	boil	0	0	0	0	0	0	0	0	4	251	0	871	7805	0	1	0	0	2223	0	0	0	0	0	0	0	0	19	0	0	0	0	0	0	0	0	0	910	0	0	0	2996	761	21	0	0	0
3	A	1	boil	0	0	0	1	0	0	0	0	0	168	0	867	6077	0	5	0	0	2006	0	0	0	0	0	0	2	0	15	8	0	0	0	0	0	0	0	0	1576	0	0	0	2444	1009	168	0	0	0
4	A	1	boil	0	0	0	0	0	0	0	0	0	190	0	461	8194	0	11	3	3	994	0	0	0	0	0	0	1	0	5	0	0	0	0	0	0	0	0	0	1265	0	0	0	2277	1433	162	0	0	0
5	A	1	boil + tween	0	0	0	0	0	0	0	0	0	137	0	815	5121	0	23	0	0	1482	0	0	0	0	0	0	0	0	13	0	0	0	0	0	0	0	0	0	642	0	0	0	2547	1549	30	0	0	0
6	A	1	boil + tween	0	0	0	0	0	0	1	0	0	382	0	681	6150	0	0	2	0	1760	0	0	0	0	0	0	3	0	13	0	0	0	0	0	0	0	0	0	1287	0	0	0	3106	3302	19	0	0	0
7	A	1	boil + tween	0	0	0	0	0	0	0	0	0	376	2	578	7086	0	11	0	0	2171	0	0	0	0	0	0	2	0	3	0	0	0	0	0	0	0	0	0	1115	0	0	0	3377	2627	29	0	0	0
8	A	1	QIAsymphony	0	0	0	0	0	0	0	0	0	133	0	206	5381	0	0	2	0	499	1	0	0	0	0	0	0	0	31	0	0	0	0	0	0	0	0	0	668	0	0	0	3436	568	107	0	0	0
9	A	1	QIAsymphony + filtration	0	0	0	0	0	0	1	0	1	367	0	634	9040	0	9	2	0	558	0	0	0	0	0	0	0	0	3	0	0	0	0	0	0	0	0	0	573	0	0	0	2005	469	62	0	0	0
10	A	1	QIAsymphony + beads beating + filtration	0	0	1	0	0	0	3	0	0	294	4	493	10795	0	24	1	0	502	0	0	0	0	0	0	1	0	1	0	0	0	0	0	0	0	0	0	676	0	0	0	2253	190	17	0	0	0
11	A	2	PowerSoil	0	0	0	0	0	0	0	0	2	556	0	344	15634	0	5	9	0	1252	0	0	0	0	0	0	0	0	3	0	0	0	0	0	0	0	0	0	88	0	0	0	928	165	162	0	0	0
12	A	2	boil	0	0	0	0	0	0	1	0	0	389	1	415	8282	0	0	0	0	1767	0	0	0	0	0	0	6	0	3	0	0	0	0	0	0	0	0	0	899	0	0	0	1720	281	187	0	0	0
13	A	2	boil + tween	0	0	0	0	0	0	0	0	0	180	0	404	13065	0	4	0	0	3920	0	0	0	0	0	0	3	0	1	0	0	0	0	0	0	0	0	0	576	0	0	0	2465	1160	17	0	0	0
14	A	2	QIAsymphony	0	0	2	0	0	0	1	0	0	127	2	83	7845	0	119	3	0	1450	0	0	0	0	0	0	4	0	0	1	0	0	0	0	0	0	0	0	345	0	0	0	2353	189	130	0	0	0
15	A	2	QIAsymphony + filtration	0	0	0	0	0	0	2	0	0	452	0	374	11853	0	3	2	0	1073	0	0	0	0	0	0	4	0	12	0	0	0	0	0	0	0	0	0	347	0	0	0	1656	132	42	0	0	0
16	A	2	QIAsymphony + beads beating + filtration	0	0	0	0	0	0	0	0	0	255	0	186	14049	0	59	2	0	859	0	0	0	0	0	0	1	0	2	0	0	0	0	0	0	0	0	0	351	0	0	0	1871	197	27	0	0	0
17	A	3	PowerSoil	0	0	0	0	0	0	1	0	1	98	0	284	17985	0	2	1	0	1555	0	0	0	0	0	0	5	0	6	1	0	0	0	0	0	0	2	0	140	0	0	0	1130	207	196	0	0	0
18	A	3	boil	0	0	0	0	0	0	7	0	0	134	0	306	8694	0	20	1	1	1819	0	0	0	0	0	0	2	0	2	0	0	0	0	0	0	0	2	0	919	0	0	0	1796	314	40	0	0	0
19	A	3	boil + tween	0	0	0	0	0	0	2	0	0	242	0	355	10716	0	81	1	0	1812	0	0	0	0	0	0	4	0	3	0	0	0	0	0	0	0	0	0	699	0	0	0	3292	2881	157	0	0	0
20	B	1	PowerSoil	0	0	0	0	0	0	6	0	0	40	6	281	3752	0	1	0	152	1104	0	0	0	0	0	0	0	0	5	0	0	0	0	0	0	0	0	0	257	0	0	0	1859	483	70	0	0	0
21	B	1	boil	0	0	0	0	0	0	0	0	0	87	0	1081	1121	0	1	1	49	1450	0	0	0	0	0	0	0	0	3	0	0	0	0	0	0	0	0	0	1204	0	0	0	3981	137	27	0	0	0
22	B	1	boil + tween	0	0	0	0	0	0	0	0	5	36	0	171	1467	0	1	1	64	703	0	0	0	0	0	0	0	0	0	0	0	0	0	0	0	0	0	0	722	0	0	0	3893	1776	38	0	0	0
23	C	1	PowerSoil	0	0	0	0	0	0	1	0	0	227	0	636	9030	0	4	803	2	5319	0	0	0	0	0	0	0	0	102	0	0	0	0	0	0	0	0	0	236	0	0	0	2889	145	29	0	0	0
24	C	1	boil	0	0	0	0	0	0	0	0	0	84	0	295	5243	0	0	263	2	2216	0	0	0	0	0	0	0	0	28	0	0	0	0	0	0	0	0	0	995	0	0	0	2346	654	9	0	0	0
25	C	1	boil + tween	0	0	0	0	0	0	1	0	1	176	0	452	5079	0	7	372	2	7002	0	0	0	0	0	0	0	0	15	0	0	0	0	0	2	0	0	0	1645	0	0	0	5395	2625	25	0	0	0
[truncated: 646 more columns]

## Sheet: 12_voluntter
sample	method	001_Bartonella sp._Bartonellaceae_Proteobacteria	002_Caulobacter sp._Caulobacteraceae_Proteobacteria	003_Sphingomonas sp._Sphingomonadaceae_Proteobacteria	004_Sphingomonas sp._Sphingomonadaceae_Proteobacteria	006_Sphingomonas sp._Sphingomonadaceae_Proteobacteria	007_Sphingomonas sp._Sphingomonadaceae_Proteobacteria	008_Mogibacterium vescum_Peptostreptococcaceae[11]_Firmicutes	009_Eikenella sp._Neisseriaceae_Proteobacteria	011_Eikenella sp._Neisseriaceae_Proteobacteria	012_Kingella sp._Neisseriaceae_Proteobacteria	013_Neisseria bacilliformis_Neisseriaceae_Proteobacteria	014_Neisseria oralis_Neisseriaceae_Proteobacteria	015_Neisseria sp._Neisseriaceae_Proteobacteria	016_Neisseria sp._Neisseriaceae_Proteobacteria	018_Neisseria sp._Neisseriaceae_Proteobacteria	020_Neisseria sp._Neisseriaceae_Proteobacteria	021_Streptococcus vestibularis_Streptococcaceae_Firmicutes	022_Lautropia mirabilis_Burkholderiaceae_Proteobacteria	023_Delftia acidovorans_Comamonadaceae_Proteobacteria	024_Leptothrix sp._Comamonadaceae_Proteobacteria	025_Leptothrix sp._Comamonadaceae_Proteobacteria	026_Leptothrix sp._Comamonadaceae_Proteobacteria	027_Ralstonia sp._Ralstoniaceae_Proteobacteria	028_Rhodocyclus sp._Rhodocyclaceae_Proteobacteria	029_Treponema vincentii_Spirochaetaceae_Spirochaetes	032_Pseudomonas sp._Pseudomonadaceae_Proteobacteria	035_Haemophilus sp._Pasteurellaceae_Proteobacteria	036_Haemophilus sp._Pasteurellaceae_Proteobacteria	037_Xanthomonas sp._Xanthomonadaceae_Proteobacteria	038_Olsenella uli_Coriobacteriaceae_Actinobacteria	039_Bdellovibrio sp._Bdellovibrionacae_Proteobacteria	040_Desulfovibrio sp._Desulfovibrionaceae_Proteobacteria	041_Desulfobulbus sp._Desulfobulbaceae_Proteobacteria	042_Mogibacterium timidum_Peptostreptococcaceae[11]_Firmicutes	044_Campylobacter sp._Campylobacteraceae_Proteobacteria	045_Bacillus clausii_Bacillaceae_Firmicutes	046_Gemella morbillorum_Staphylococcaceae_Firmicutes	048_Paenibacillus sp._Paenibacillaceae_Firmicutes	051_Lactobacillus vaginalis_Lactobacillaceae_Firmicutes	052_Lactobacillus sp._Lactobacillaceae_Firmicutes	055_Streptococcus sp._Streptococcaceae_Firmicutes	056_Streptococcus sp._Streptococcaceae_Firmicutes	057_Streptococcus sp._Streptococcaceae_Firmicutes	058_Streptococcus sp._Streptococcaceae_Firmicutes	061_Streptococcus sp._Streptococcaceae_Firmicutes	064_Streptococcus sp._Streptococcaceae_Firmicutes	065_Streptococcus sp._Streptococcaceae_Firmicutes	066_Streptococcus sp._Streptococcaceae_Firmicutes
IGC_01	boil + Beads	0	0	0	0	0	0	19	0	0	35	0	1091	5759	0	12	0	25	6728	0	0	0	0	0	0	15	0	58	1	0	1	0	0	0	0	1	0	2694	0	0	0	8329	38	4	0	0	0	0	0
IGC_01	boil	0	0	0	0	0	0	0	0	0	9	0	754	4830	0	5	0	4	5039	0	0	0	0	2	0	8	0	61	1	0	0	0	0	0	0	0	0	3904	0	0	0	7361	99	6	0	0	0	0	0
IGC_01	boil + Lysostaphin	0	0	0	0	0	0	2	0	0	1	0	269	4210	0	3	0	5	10024	0	0	0	0	2	0	27	0	22	0	0	0	0	0	0	0	0	0	6227	0	0	0	10427	655	17	0	0	0	0	0
IGC_01	boil + mutanolysin	0	0	0	0	0	0	3	0	0	10	0	519	12857	0	0	2	14	5379	0	0	0	0	5	0	53	0	24	0	0	0	0	0	0	0	7	0	2985	0	0	0	19142	282	214	0	0	0	0	0
IGC_01	PowerSoil	0	0	0	0	0	0	2	0	0	2	0	658	6621	0	6	1	15	4409	0	0	0	0	0	0	7	0	124	0	0	0	0	0	0	0	0	0	1320	0	0	0	5658	73	14	0	0	0	0	0
IGC_01	boil + Tween20	0	0	0	0	0	0	0	0	0	15	0	873	7110	0	0	1	5	15266	0	0	0	0	0	0	14	0	77	0	0	0	0	0	0	0	2	0	4063	0	0	0	12752	589	107	0	0	0	0	0
IGC_02	boil + Beads	0	0	0	0	0	0	0	0	0	178	0	1	9953	0	1	6	9	13357	0	0	0	0	8	0	0	0	33	0	0	0	0	0	0	0	1	0	807	0	0	0	8011	22	6	0	0	0	0	0
IGC_02	boil	0	0	0	0	0	0	0	0	0	3873	0	2	15143	0	34	37	1	9415	0	0	0	0	1	0	0	0	12652	0	0	0	0	0	0	0	0	0	1000	0	0	0	7350	2	6	0	0	0	0	0
IGC_02	boil + Lysostaphin	0	0	0	0	0	0	1	0	0	7	0	4	15952	0	1110	2	0	15052	0	0	0	0	3	0	0	0	35	0	0	0	0	0	0	0	0	0	1402	0	0	0	16166	25	0	0	0	0	0	0
IGC_02	boil + mutanolysin	0	0	0	0	0	0	0	0	0	142	0	0	15567	0	0	17	0	8813	0	0	0	0	0	0	0	0	19	0	0	1	0	0	0	0	0	0	475	0	0	0	4283	22	1	0	0	0	0	0
IGC_02	PowerSoil	0	0	0	0	0	0	0	0	0	94	0	4	13791	0	0	41	0	6036	0	0	0	0	2	0	0	0	24	1	0	0	0	0	0	0	0	0	389	0	0	0	5714	3	1	0	0	0	0	0
IGC_02	boil + Tween20	0	0	0	0	0	0	0	0	0	1665	0	2	12837	0	23	123	1	23544	0	0	0	0	4	0	0	0	30	0	0	0	0	0	0	0	0	0	571	0	0	0	7865	25	8	0	1	0	0	0
IGC_03	boil + Beads	0	0	0	0	0	0	11	0	0	156	1	183	12630	0	7	10	21	3725	0	0	0	0	0	0	0	0	69	0	0	0	0	0	0	0	0	0	1673	0	0	0	9030	192	271	0	0	0	0	0
IGC_03	boil	0	0	0	0	0	0	0	0	0	189	0	395	18274	0	209	0	2	2623	0	0	0	0	0	0	0	0	37	0	0	0	0	0	0	0	0	0	2886	0	0	0	11535	132	23	0	0	0	0	0
IGC_03	boil + Lysostaphin	0	0	0	0	0	0	1	0	0	593	0	109	11713	0	43	0	1	5618	0	0	0	0	0	0	0	0	73	0	0	0	0	0	0	0	0	0	2675	0	0	0	18517	10	602	0	0	0	0	1
IGC_03	boil + mutanolysin	0	0	0	0	0	0	1	0	0	619	0	68	10361	0	3	0	13	3118	0	0	0	0	0	0	0	0	32	0	0	0	0	0	0	0	0	0	1238	0	0	0	20129	197	298	0	0	0	0	1
IGC_03	PowerSoil	0	0	0	0	0	0	1	0	0	79	0	211	14388	0	24	0	5	3532	0	0	0	0	0	0	0	0	95	0	0	0	0	0	0	0	0	0	363	0	0	0	4451	29	249	0	0	0	0	0
IGC_03	boil + Tween20	0	0	0	0	0	0	1	0	0	461	0	115	13347	0	61	0	8	9310	0	0	0	0	1	0	0	0	41	0	0	0	0	0	0	0	0	0	2200	0	0	0	14243	248	112	0	0	0	0	2
IGC_04	boil + Beads	0	0	0	0	0	0	2	0	0	86	0	40	7950	0	0	0	33	2930	0	0	0	0	0	0	0	0	26	0	0	0	0	0	0	0	0	0	2582	0	0	0	14889	13610	331	0	0	0	0	3
IGC_04	boil	0	0	0	0	0	0	4	0	0	0	0	93	7042	0	1	0	11	8440	0	0	0	0	1	0	0	0	23	0	0	0	0	0	0	0	0	0	3219	0	0	0	6479	22852	46	0	0	0	0	0
IGC_04	boil + Lysostaphin	0	0	0	0	0	0	0	0	5	419	0	48	20137	0	5	0	8	6605	0	0	0	0	0	0	0	0	10	0	0	0	0	0	0	0	0	0	3715	0	0	0	10178	11990	134	0	0	0	0	3
IGC_04	boil + mutanolysin	0	0	0	0	0	0	0	0	0	0	0	31	15319	0	3	0	4	3981	0	0	0	0	0	0	0	0	8	0	0	0	0	0	0	0	0	0	1920	0	0	0	13410	4476	38	0	0	0	0	5
IGC_04	PowerSoil	0	0	0	0	0	0	1	0	0	18	0	191	15909	0	2	0	2	3701	0	0	0	0	0	0	0	0	25	0	0	0	0	0	0	0	0	0	1365	0	0	0	3623	21715	30	0	0	0	0	0
IGC_04	boil + Tween20	0	0	0	0	0	0	2	0	5	0	0	77	5026	0	10	0	19	5468	0	0	0	0	1	0	0	0	15	0	0	0	0	0	0	0	0	0	4198	0	0	0	9142	16479	292	0	0	0	0	0
IGC_05	boil + Beads	0	0	0	0	0	0	4	0	0	5	0	0	7541	0	1	0	55	2419	0	0	0	0	0	0	0	0	4	0	0	0	0	0	0	0	1	0	267	0	0	0	5219	2750	175	0	0	0	0	0
IGC_05	boil	0	0	0	0	0	0	0	0	0	0	0	2	3641	0	3	0	29	6396	0	0	0	0	1	0	0	0	0	0	0	0	0	0	0	0	0	0	546	0	0	0	4494	243	174	0	0	0	0	0
IGC_05	boil + Lysostaphin	0	0	0	0	0	0	0	0	0	0	0	1	3390	0	0	0	226	5800	0	0	0	0	0	0	0	0	0	0	0	0	0	0	0	0	0	0	821	0	0	0	3562	778	362	0	0	0	0	0
IGC_05	boil + mutanolysin	0	0	0	0	0	0	0	0	0	0	0	0	2242	0	7	1	7	3730	0	0	0	0	0	0	0	0	0	0	0	0	0	0	0	0	0	0	588	0	0	0	4671	158	49	0	1	0	0	17
IGC_05	PowerSoil	0	0	0	0	0	0	1	0	0	4	0	2	11872	0	2	0	45	1407	0	0	0	0	0	0	0	0	5	0	0	0	0	0	0	0	0	0	146	0	0	0	1837	56	227	0	0	0	0	0
IGC_05	boil + Tween20	0	0	0	0	0	0	0	0	0	0	0	0	2047	0	0	0	135	7447	0	0	0	0	1	0	0	0	20	0	0	0	0	0	0	0	0	0	416	0	0	0	6101	594	122	0	1	0	0	2
IGC_06	boil + Beads	0	0	0	0	0	0	0	0	0	61	0	55	503	0	0	0	5	214	0	0	0	0	0	0	0	0	118	0	0	0	0	0	0	0	0	0	43	0	0	0	626	15	3	0	0	0	0	0
IGC_06	boil	0	0	0	0	0	0	0	0	0	74	0	969	4319	0	5	0	7	1120	0	0	0	0	0	0	0	0	398	0	0	0	0	0	0	0	0	0	145	0	0	0	2001	55	4	0	0	0	0	0
IGC_06	boil + Lysostaphin	0	0	0	0	0	0	0	0	0	625	0	980	8162	0	1	0	91	9751	0	0	0	0	3	0	0	0	300	0	0	0	0	0	0	0	1	0	628	0	0	0	8579	52	40	0	0	0	0	0
IGC_06	boil + mutanolysin	0	0	0	0	0	0	0	0	0	28	0	143	10461	0	38	0	19	1992	0	0	0	0	0	0	0	0	286	0	0	0	0	0	0	0	0	0	151	0	0	0	5649	5	28	0	0	0	0	0
IGC_06	PowerSoil	0	0	0	0	0	0	3	0	0	375	0	467	6677	0	0	0	6	1079	0	0	0	0	0	0	0	0	929	0	0	0	0	0	0	0	2	0	192	0	0	0	3026	93	31	0	0	0	0	0
IGC_06	boil + Tween20	0	0	0	0	0	0	0	0	0	10	0	596	732	0	0	0	27	1847	0	0	0	0	0	0	0	0	368	0	0	0	0	0	0	0	0	0	154	0	0	0	7191	352	50	0	0	0	0	0
IGC_07	boil + Beads	0	0	0	0	0	0	19	0	0	76	0	228	2459	0	0	0	0	3919	0	0	0	0	1	0	0	0	78	0	0	0	0	0	0	0	0	0	1009	0	0	0	7029	69	13	0	0	0	0	0
IGC_07	boil	0	0	0	0	0	0	2	0	0	38	0	219	3287	0	4	0	0	4372	0	0	0	0	0	0	0	0	59	0	0	0	0	0	0	0	1	0	1692	0	0	0	5403	171	11	0	0	0	0	38
IGC_07	boil + Lysostaphin	0	0	0	0	0	0	1	0	0	18	0	164	4199	0	0	0	1	6271	0	0	0	0	0	0	0	0	114	0	0	0	0	0	0	0	0	0	2914	0	0	0	15014	253	155	0	0	0	0	12
IGC_07	boil + mutanolysin	0	0	0	0	0	0	0	0	0	63	0	156	2418	0	3	0	4	5341	0	0	0	0	2	0	0	0	56	0	0	0	0	0	0	0	0	0	1156	0	0	0	20853	20	11	0	0	0	0	5
IGC_07	PowerSoil	0	0	0	0	0	0	0	0	0	39	0	40	1781	0	0	0	0	245	0	0	0	0	0	0	0	0	31	0	0	0	0	0	0	0	0	0	24	0	0	0	1012	8	66	0	0	0	0	1
IGC_07	boil + Tween20	0	0	0	0	0	0	0	0	0	13	0	116	2246	0	4	0	0	7610	0	0	0	0	0	0	0	0	41	0	0	0	0	0	0	0	0	0	1325	0	0	0	13112	222	88	0	0	0	0	0
IGC_08	boil + Beads	0	0	0	0	0	0	24	0	0	0	0	129	6460	0	0	0	438	758	0	0	0	0	0	0	0	0	877	972	0	0	0	0	0	0	0	0	12121	0	0	0	29202	66	460	0	0	0	0	0
IGC_08	boil	0	0	0	0	0	0	0	0	0	119	0	217	1989	0	0	0	138	1215	0	0	0	0	0	0	0	0	2087	2075	0	0	0	0	0	0	199	0	8880	0	0	0	38848	93	583	0	1	0	0	0
IGC_08	boil + Lysostaphin	0	0	0	0	0	0	0	0	0	0	0	130	1423	0	1	1	29	317	0	0	0	0	0	0	0	0	1083	5877	0	0	0	0	0	0	1	0	20222	0	0	0	34739	93	379	0	0	0	0	0
IGC_08	boil + mutanolysin	0	0	0	0	0	0	0	0	0	1	1	359	366	0	0	0	471	163	0	0	0	0	0	0	0	0	591	1740	0	0	0	0	0	0	0	0	16901	0	0	0	39285	3	1159	0	0	0	0	4
IGC_08	PowerSoil	0	0	0	0	0	0	0	0	0	136	0	82	1114	0	0	0	53	678	0	0	0	0	0	0	0	0	1368	1026	0	0	0	0	0	0	0	0	4937	0	0	0	25406	30	67	0	0	0	0	0
IGC_08	boil + Tween20	0	0	0	0	0	0	0	0	0	0	0	176	1260	0	3	0	198	776	0	0	0	0	0	0	0	0	2271	798	0	0	0	0	0	0	0	0	10954	0	0	0	12782	166	728	0	0	0	0	0
IGC_09	boil + Beads	0	0	0	0	0	0	97	0	0	0	1	1050	1087	0	0	1	14	478	0	0	0	0	0	0	1	0	92	0	0	0	0	0	0	0	0	0	85	0	0	0	2334	3191	15	0	0	0	0	0
IGC_09	boil	0	0	0	0	0	0	7	0	0	22	59	1148	744	0	0	0	10	462	0	0	0	0	0	0	2	0	75	0	0	0	0	0	0	0	1	0	121	0	0	0	3161	3266	5	0	0	0	0	0
IGC_09	boil + Lysostaphin	0	0	0	0	0	0	35	0	0	24	65	698	831	0	4	1	5	1661	0	0	0	0	0	0	5	0	32	0	0	0	0	0	0	0	1	0	293	0	0	0	7719	1155	3	0	0	0	0	0
IGC_09	boil + mutanolysin	0	0	0	0	0	0	4	0	0	100	37	117	970	0	0	0	4	948	0	0	0	0	0	0	2	0	28	0	0	0	0	0	0	0	0	0	133	0	0	0	5426	2508	4	0	1	0	0	0
IGC_09	PowerSoil	0	0	0	0	0	0	10	0	0	4	1	615	1975	0	0	0	13	462	0	0	0	0	0	0	2	0	42	5	0	0	0	0	0	0	3	0	45	0	0	0	1484	4094	12	0	0	0	0	0
IGC_09	boil + Tween20	0	0	0	0	0	0	4	0	0	4	96	363	755	0	0	0	7	2230	0	0	0	0	0	0	5	0	67	0	0	0	0	0	0	0	0	0	387	0	0	0	4591	7134	5	0	0	0	0	0
IGC_10	boil + Beads	0	0	0	0	0	0	5	0	0	334	0	891	12933	0	0	0	0	4757	0	0	0	0	0	0	2	0	14	0	0	0	0	0	0	0	0	0	1592	0	0	0	5263	3669	295	0	0	0	0	0
IGC_10	boil	0	0	0	0	0	0	0	0	0	147	0	2873	10765	0	1	0	0	2888	0	0	0	0	0	0	9	0	11	1	0	0	0	0	0	0	0	0	2253	0	0	0	4320	1719	434	0	0	0	0	0
IGC_10	boil + Lysostaphin	0	0	0	0	0	0	0	0	1	187	0	2316	12541	0	15	2	0	2333	0	0	0	0	0	0	8	0	56	0	0	0	0	0	0	0	0	0	3571	0	0	0	6530	2176	405	0	0	0	0	1
IGC_10	boil + mutanolysin	0	0	0	0	0	0	0	0	0	77	0	1601	16369	0	121	1	0	5222	0	0	0	0	3	0	5	0	41	0	0	0	0	0	0	0	0	0	1521	0	0	0	7500	3668	1373	0	0	0	0	1
IGC_10	PowerSoil	0	0	1	0	0	0	0	0	0	343	0	1387	22501	0	1	0	0	3638	0	0	0	0	1	0	0	0	7	0	0	0	0	0	0	0	0	0	315	0	0	0	2250	349	30	0	0	0	0	0
IGC_10	boil + Tween20	0	0	0	0	0	0	0	0	1	39	0	737	10173	0	0	0	1	7513	0	0	0	0	3	0	1	0	7	0	0	0	0	0	0	0	0	0	1528	0	0	0	6026	3672	40	0	0	0	0	1
IGC_11	boil + Beads	0	0	0	0	0	0	1	0	0	252	0	171	14476	0	2	11	6	4736	0	0	0	0	0	0	0	0	45	0	0	3	0	0	1	0	1	0	2009	0	0	0	5687	5518	26	0	0	0	0	0
IGC_11	boil	0	0	0	0	0	0	0	0	0	11	0	487	6223	0	37	3	2	3930	0	0	0	0	0	4	6	0	19	0	0	0	0	0	2	0	0	0	1330	0	0	0	3147	854	34	0	0	0	0	0
IGC_11	boil + Lysostaphin	0	0	0	0	0	0	0	0	0	187	0	1096	15801	0	3	27	18	8111	0	0	0	0	2	0	20	0	55	0	0	0	0	0	8	0	0	0	3310	0	0	0	7329	2237	102	0	0	0	0	0
IGC_11	boil + mutanolysin	0	0	0	0	0	0	0	0	0	138	0	295	18812	0	8	12	10	5554	0	0	0	0	0	0	36	0	124	0	0	0	0	0	11	0	0	0	2991	0	0	0	11002	2369	194	0	0	0	0	0
IGC_11	PowerSoil	0	0	0	0	0	0	0	0	0	869	0	261	9111	0	13	45	1	5562	0	0	0	0	0	0	11	0	24	0	0	0	0	0	2	0	0	0	342	0	0	0	708	129	20	0	0	0	0	0
IGC_11	boil + Tween20	0	0	0	0	0	0	2	0	0	53	0	434	11213	0	0	8	0	17180	0	0	0	0	1	0	4	0	24	0	0	0	0	0	3	0	0	0	2408	0	0	0	4938	2133	448	0	0	0	0	0
IGC_12	boil + Beads	0	0	0	0	0	0	12	0	0	74	0	3060	1208	0	0	0	175	684	0	0	0	0	0	0	0	0	4	0	0	0	0	0	0	0	3	0	1767	0	0	0	7451	1542	14	0	0	0	0	0
IGC_12	boil	0	0	0	0	0	0	3	0	0	0	0	495	835	0	0	0	25	1307	0	0	0	0	0	0	0	0	2	0	0	0	0	0	0	0	5	0	797	0	0	0	2847	558	16	0	0	0	0	3
IGC_12	boil + Lysostaphin	0	0	0	0	0	0	0	0	0	1	0	1677	1640	0	0	1	42	660	0	0	0	0	0	0	0	0	7	0	0	0	0	0	0	0	0	0	1059	0	0	0	3574	752	275	0	0	0	0	2
IGC_12	boil + mutanolysin	0	0	0	0	0	0	0	0	0	0	0	1637	708	0	0	0	757	556	0	0	0	0	0	0	0	0	0	0	0	0	0	0	0	0	0	0	1848	0	0	0	25452	471	31	0	0	0	0	0
IGC_12	PowerSoil	0	0	0	0	0	0	0	0	0	0	0	1763	1395	0	0	0	30	635	0	0	0	0	0	0	0	0	0	0	0	0	0	0	0	0	0	0	136	0	0	0	928	278	40	0	0	0	0	0
IGC_12	boil + Tween20	0	0	0	0	0	0	2	0	0	0	0	224	2915	0	9	0	34	665	0	0	0	0	2	0	0	0	4	0	0	0	0	0	0	0	0	0	395	0	0	0	1360	1716	720	0	0	0	0	0
[truncated: 644 more columns]
