# Supplementary material for: Comparison of Boiling and Robotics Automation Method in DNA Extraction for Metagenomic Sequencing of Human Oral Microbes
Source: PLoS One. 2016 Apr 22;11(4):e0154389. doi: 10.1371/journal.pone.0154389 (PMC4841512; doi:10.1371/journal.pone.0154389)
Supplement: S2 Table — The number of volunteers (out of the 12 total examined) that showed high or low extraction efficiency for each OTU is shown. The definitions of high and low extraction efficiency are described in the main text. (XLSX) [file pone.0154389.s002.xlsx]

## Sheet: table S2
high extraction efficiency	001_Bartonella sp._Bartonellaceae_Proteobacteria	002_Caulobacter sp._Caulobacteraceae_Proteobacteria	003_Sphingomonas sp._Sphingomonadaceae_Proteobacteria	004_Sphingomonas sp._Sphingomonadaceae_Proteobacteria	006_Sphingomonas sp._Sphingomonadaceae_Proteobacteria	007_Sphingomonas sp._Sphingomonadaceae_Proteobacteria	008_Mogibacterium vescum_Peptostreptococcaceae[11]_Firmicutes	009_Eikenella sp._Neisseriaceae_Proteobacteria	011_Eikenella sp._Neisseriaceae_Proteobacteria	012_Kingella sp._Neisseriaceae_Proteobacteria	013_Neisseria bacilliformis_Neisseriaceae_Proteobacteria	014_Neisseria oralis_Neisseriaceae_Proteobacteria	015_Neisseria sp._Neisseriaceae_Proteobacteria	016_Neisseria sp._Neisseriaceae_Proteobacteria	018_Neisseria sp._Neisseriaceae_Proteobacteria	020_Neisseria sp._Neisseriaceae_Proteobacteria	021_Streptococcus vestibularis_Streptococcaceae_Firmicutes	022_Lautropia mirabilis_Burkholderiaceae_Proteobacteria	023_Delftia acidovorans_Comamonadaceae_Proteobacteria	024_Leptothrix sp._Comamonadaceae_Proteobacteria	025_Leptothrix sp._Comamonadaceae_Proteobacteria	026_Leptothrix sp._Comamonadaceae_Proteobacteria	027_Ralstonia sp._Ralstoniaceae_Proteobacteria	028_Rhodocyclus sp._Rhodocyclaceae_Proteobacteria	029_Treponema vincentii_Spirochaetaceae_Spirochaetes	032_Pseudomonas sp._Pseudomonadaceae_Proteobacteria	035_Haemophilus sp._Pasteurellaceae_Proteobacteria	036_Haemophilus sp._Pasteurellaceae_Proteobacteria	037_Xanthomonas sp._Xanthomonadaceae_Proteobacteria	038_Olsenella uli_Coriobacteriaceae_Actinobacteria	039_Bdellovibrio sp._Bdellovibrionacae_Proteobacteria	040_Desulfovibrio sp._Desulfovibrionaceae_Proteobacteria	041_Desulfobulbus sp._Desulfobulbaceae_Proteobacteria	042_Mogibacterium timidum_Peptostreptococcaceae[11]_Firmicutes	044_Campylobacter sp._Campylobacteraceae_Proteobacteria	045_Bacillus clausii_Bacillaceae_Firmicutes	046_Gemella morbillorum_Staphylococcaceae_Firmicutes	048_Paenibacillus sp._Paenibacillaceae_Firmicutes	051_Lactobacillus vaginalis_Lactobacillaceae_Firmicutes	052_Lactobacillus sp._Lactobacillaceae_Firmicutes	055_Streptococcus sp._Streptococcaceae_Firmicutes	056_Streptococcus sp._Streptococcaceae_Firmicutes	057_Streptococcus sp._Streptococcaceae_Firmicutes	058_Streptococcus sp._Streptococcaceae_Firmicutes	061_Streptococcus sp._Streptococcaceae_Firmicutes	064_Streptococcus sp._Streptococcaceae_Firmicutes	065_Streptococcus sp._Streptococcaceae_Firmicutes	066_Streptococcus sp._Streptococcaceae_Firmicutes	067_Streptococcus sp._Streptococcaceae_Firmicutes
boil	0	0	0	0	0	0	1	0	0	2	0	0	0	0	3	0	0	0	0	0	0	0	0	0	0	0	1	0	0	0	0	0	0	0	1	0	0	0	0	0	0	0	0	0	0	0	0	1	0
boil + Beads	0	0	0	0	0	0	6	0	0	2	0	0	0	0	0	0	0	0	0	0	0	0	0	0	0	0	0	0	0	0	0	0	0	0	0	0	0	0	0	0	0	1	0	0	0	0	0	0	0
boil + Tween20	0	0	0	0	0	0	0	0	0	1	0	0	0	0	0	1	0	0	0	0	0	0	0	0	0	0	1	0	0	0	0	0	0	0	0	0	0	0	0	0	0	0	3	0	0	0	0	1	0
boil + Lysostaphin	0	0	0	0	0	0	0	0	0	2	0	0	0	0	2	0	0	1	0	0	0	0	0	0	0	0	0	0	0	0	0	0	0	0	1	0	0	0	0	0	0	0	0	0	0	0	0	0	0
boil + mutanolysin	0	0	0	0	0	0	0	0	0	1	0	0	0	0	2	0	1	0	0	0	0	0	0	0	0	0	0	0	0	0	0	0	0	0	0	0	0	0	0	0	1	0	1	0	0	0	0	1	0
PowerSoil	0	0	0	0	0	0	0	0	0	2	0	0	0	0	1	1	0	0	0	0	0	0	0	0	0	0	0	0	0	0	0	0	0	0	0	0	0	0	0	0	0	0	0	0	0	0	0	0	0
number of qualified specimens (max ppm among the 6 methods > 100)	0	0	0	0	0	0	6	0	0	11	1	10	12	0	7	2	9	12	0	0	0	0	0	0	2	0	11	1	0	0	0	0	0	0	1	0	12	0	0	0	12	12	11	0	0	0	0	2	0
low extraction efficiency	001_Bartonella sp._Bartonellaceae_Proteobacteria	002_Caulobacter sp._Caulobacteraceae_Proteobacteria	003_Sphingomonas sp._Sphingomonadaceae_Proteobacteria	004_Sphingomonas sp._Sphingomonadaceae_Proteobacteria	006_Sphingomonas sp._Sphingomonadaceae_Proteobacteria	007_Sphingomonas sp._Sphingomonadaceae_Proteobacteria	008_Mogibacterium vescum_Peptostreptococcaceae[11]_Firmicutes	009_Eikenella sp._Neisseriaceae_Proteobacteria	011_Eikenella sp._Neisseriaceae_Proteobacteria	012_Kingella sp._Neisseriaceae_Proteobacteria	013_Neisseria bacilliformis_Neisseriaceae_Proteobacteria	014_Neisseria oralis_Neisseriaceae_Proteobacteria	015_Neisseria sp._Neisseriaceae_Proteobacteria	016_Neisseria sp._Neisseriaceae_Proteobacteria	018_Neisseria sp._Neisseriaceae_Proteobacteria	020_Neisseria sp._Neisseriaceae_Proteobacteria	021_Streptococcus vestibularis_Streptococcaceae_Firmicutes	022_Lautropia mirabilis_Burkholderiaceae_Proteobacteria	023_Delftia acidovorans_Comamonadaceae_Proteobacteria	024_Leptothrix sp._Comamonadaceae_Proteobacteria	025_Leptothrix sp._Comamonadaceae_Proteobacteria	026_Leptothrix sp._Comamonadaceae_Proteobacteria	027_Ralstonia sp._Ralstoniaceae_Proteobacteria	028_Rhodocyclus sp._Rhodocyclaceae_Proteobacteria	029_Treponema vincentii_Spirochaetaceae_Spirochaetes	032_Pseudomonas sp._Pseudomonadaceae_Proteobacteria	035_Haemophilus sp._Pasteurellaceae_Proteobacteria	036_Haemophilus sp._Pasteurellaceae_Proteobacteria	037_Xanthomonas sp._Xanthomonadaceae_Proteobacteria	038_Olsenella uli_Coriobacteriaceae_Actinobacteria	039_Bdellovibrio sp._Bdellovibrionacae_Proteobacteria	040_Desulfovibrio sp._Desulfovibrionaceae_Proteobacteria	041_Desulfobulbus sp._Desulfobulbaceae_Proteobacteria	042_Mogibacterium timidum_Peptostreptococcaceae[11]_Firmicutes	044_Campylobacter sp._Campylobacteraceae_Proteobacteria	045_Bacillus clausii_Bacillaceae_Firmicutes	046_Gemella morbillorum_Staphylococcaceae_Firmicutes	048_Paenibacillus sp._Paenibacillaceae_Firmicutes	051_Lactobacillus vaginalis_Lactobacillaceae_Firmicutes	052_Lactobacillus sp._Lactobacillaceae_Firmicutes	055_Streptococcus sp._Streptococcaceae_Firmicutes	056_Streptococcus sp._Streptococcaceae_Firmicutes	057_Streptococcus sp._Streptococcaceae_Firmicutes	058_Streptococcus sp._Streptococcaceae_Firmicutes	061_Streptococcus sp._Streptococcaceae_Firmicutes	064_Streptococcus sp._Streptococcaceae_Firmicutes	065_Streptococcus sp._Streptococcaceae_Firmicutes	066_Streptococcus sp._Streptococcaceae_Firmicutes	067_Streptococcus sp._Streptococcaceae_Firmicutes
boil	0	0	0	0	0	0	0	0	0	1	0	0	0	0	0	0	0	0	0	0	0	0	0	0	0	0	0	0	0	0	0	0	0	0	0	0	0	0	0	0	0	1	2	0	0	0	0	0	0
boil + Beads	0	0	0	0	0	0	0	0	0	1	1	0	0	0	1	0	0	0	0	0	0	0	0	0	1	0	0	0	0	0	0	0	0	0	0	0	0	0	0	0	0	0	0	0	0	0	0	0	0
boil + Tween20	0	0	0	0	0	0	0	0	0	1	0	1	1	0	0	0	0	0	0	0	0	0	0	0	0	0	0	0	0	0	0	0	0	0	0	0	0	0	0	0	0	0	1	0	0	0	0	0	0
boil + Lysostaphin	0	0	0	0	0	0	0	0	0	1	0	0	0	0	0	1	1	0	0	0	0	0	0	0	0	0	0	0	0	0	0	0	0	0	0	0	0	0	0	0	0	1	0	0	0	0	0	0	0
boil + mutanolysin	0	0	0	0	0	0	0	0	0	1	0	1	0	0	2	0	1	1	0	0	0	0	0	0	0	0	0	0	0	0	0	0	0	0	0	0	0	0	0	0	0	3	0	0	0	0	0	0	0
PowerSoil	0	0	0	0	0	0	0	0	0	0	1	0	0	0	1	0	0	1	0	0	0	0	0	0	0	0	0	0	0	0	0	0	0	0	0	0	3	0	0	0	1	6	1	0	0	0	0	0	0
number of qualified specimens (median ppm amoung the 6 methods > 100)	0	0	0	0	0	0	0	0	0	7	1	10	12	0	2	2	4	12	0	0	0	0	0	0	2	0	10	1	0	0	0	0	0	0	0	0	12	0	0	0	12	12	10	0	0	0	0	0	0
[truncated: 639 more columns]
